# Supplementary material for: Morphological profiling of tubercle bacilli identifies drug pathways of action
Source: Proc Natl Acad Sci U S A. 2020 Jul 17;117(31):18744–53. doi: 10.1073/pnas.2002738117 (PMC7414088; doi:10.1073/pnas.2002738117)
Supplement: Supplementary File [file pnas.2002738117.sd01.xls]

## Sheet: joint_profile_heatmap_table
Joint Dose Profile (Figure 3B)
	ampicillin	cefotaxime	cerulenin	cycloserine	delamanid	ethambutol	ethionamide	imipenem	isoniazid	meropenem	pretomanid	THL	vancomycin	Untreated	Water	levofloxacin	mitomycin	moxifloxacin	ofloxacin	bedaquiline	CCCP	clofazimine	monensin	nigericin	thioridazine	amikacin	chloramphenicol	clarithromycin	doxycycline	gentamicin	kanamycin	linezolid	streptomycin	tetracycline	rifampicin	rifapentine
ampicillin	0	2.85714	2.85714	4.28571	0	2.14286	0	0	0	1.42857	17.1429	0	10.7143	2.85714	0	8.57143	0	0	1.42857	2.14286	0	1.42857	0	0.714286	0	1.42857	0	0	0	0	0	0	0	0.714286	0	0
cefotaxime	2.85714	0	1.42857	0	0	52.1429	1.42857	12.1429	0.714286	27.1429	0	20	2.85714	0	0	0	0	0	0	4.28571	0	0	0	0	0	0	0	0	0	0	0	0	0	0	0	0
cerulenin	2.85714	1.42857	0	0.714286	48.5714	4.28571	0.714286	7.14286	0	0	16.4286	0	0	0	0	0	0	2.14286	0	2.85714	0	0	0	0	0	0	0	0	0	0	0	0	0	0	0	0
cycloserine	4.28571	0	0.714286	0	2.85714	0	0	0	0	2.85714	12.8571	0.714286	9.28571	0	0	0	0	17.1429	0	0	5.71429	1.42857	8.57143	0.714286	0	0	2.14286	0.714286	0	0	0	0	0.714286	0	0	0.714286
delamanid	0	0	48.5714	2.85714	0	2.14286	0	0	0.714286	0	55.7143	0	0.714286	0	0	0	0	0.714286	0	0.714286	0.714286	0	0	0	0	0	0	1.42857	0	0	0	0	0	0	0	0
ethambutol	2.14286	52.1429	4.28571	0	2.14286	0	0.714286	5	6.42857	7.14286	0	13.5714	8.57143	0	0	0	0	0.714286	0	26.4286	0	0	0	0	0	0	0	0	0	0	0	0	0	0	0	0
ethionamide	0	1.42857	0.714286	0	0	0.714286	0	11.4286	93.5714	7.85714	0	32.8571	0	0	0	0	0	0	0	0	0	0	0	0	0	0	0	0	0	0	0	0	0	0	0	0
imipenem	0	12.1429	7.14286	0	0	5	11.4286	0	25	6.42857	0	0	7.14286	0	0.714286	0	0	0.714286	0	13.5714	0	0	0	0	0	0	0	0	0	0	0	0	0	0	0	0
isoniazid	0	0.714286	0	0	0.714286	6.42857	93.5714	25	0	7.85714	0	1.42857	0	0	0	0	0	0	0	0.714286	0	0	0	0	0	0	0	0	0	0	0	0	0	0	0	0
meropenem	1.42857	27.1429	0	2.85714	0	7.14286	7.85714	6.42857	7.85714	0	0	5.71429	17.1429	0	0.714286	0	0	0	0	3.57143	0	0	0	0	0	0	0	0	0	0	0	0	0	0	0	0
pretomanid	17.1429	0	16.4286	12.8571	55.7143	0	0	0	0	0	0	0	4.28571	0	0	0	0	15.7143	0	2.14286	0	0	0	0	0	0	0	0.714286	0	0	0	0	1.42857	0	1.42857	0
THL	0	20	0	0.714286	0	13.5714	32.8571	0	1.42857	5.71429	0	0	2.14286	0	0	0	0	0	0	0	0	0	0	0	0	0	0	0	0	0	0	0	0	0	0	0
vancomycin	10.7143	2.85714	0	9.28571	0.714286	8.57143	0	7.14286	0	17.1429	4.28571	2.14286	0	0	0.714286	0	0	0	0	2.14286	0	0	0	0	0.714286	0	0	0.714286	0	0	0.714286	0	1.42857	0	0	0
Untreated	2.85714	0	0	0	0	0	0	0	0	0	0	0	0	0	75	11.4286	0.714286	0	11.4286	0	0	0	0	0	0	0	0	0	0.714286	0	0	0	0	0	0	1.42857
water	0	0	0	0	0	0	0	0.714286	0	0.714286	0	0	0.714286	75	0	0	0	0	0.714286	0	0	0	0	0	0	0	0	0	0	0	0	0	0	0	0.714286	0
levofloxacin	8.57143	0	0	0	0	0	0	0	0	0	0	0	0	11.4286	0	0	11.4286	1.42857	97.1429	0	0	0	0	0	0	0	0	0	0	0	0	0	0	0	0	0
mitomycin	0	0	0	0	0	0	0	0	0	0	0	0	0	0.714286	0	11.4286	0	22.1429	9.28571	0	0	1.42857	0	0.714286	1.42857	0.714286	0.714286	0	2.14286	3.57143	0.714286	0.714286	4.28571	0.714286	0	2.14286
moxifloxacin	0	0	2.14286	17.1429	0.714286	0.714286	0	0.714286	0	0	15.7143	0	0	0	0	1.42857	22.1429	0	0.714286	0.714286	2.85714	0	0.714286	0	0	1.42857	0.714286	0	0	0	0.714286	0	0	0	0	2.85714
ofloxacin	1.42857	0	0	0	0	0	0	0	0	0	0	0	0	11.4286	0.714286	97.1429	9.28571	0.714286	0	0	0	0	0	0	0	0	0	0	0	0	0	0	0	0	0	0.714286
bedaquiline	2.14286	4.28571	2.85714	0	0.714286	26.4286	0	13.5714	0.714286	3.57143	2.14286	0	2.14286	0	0	0	0	0.714286	0	0	0	0	0	0	0	0	0	0	0	0	0	0	0	0	0	0
CCCP	0	0	0	5.71429	0.714286	0	0	0	0	0	0	0	0	0	0	0	0	2.85714	0	0	0	22.1429	55.7143	25	2.85714	0	0	0.714286	0	0.714286	0	0	0.714286	0	0	1.42857
clofazimine	1.42857	0	0	1.42857	0	0	0	0	0	0	0	0	0	0	0	0	1.42857	0	0	0	22.1429	0	5	3.57143	50	0	0.714286	0	0	0	0	0	0.714286	0	0.714286	0.714286
monensin	0	0	0	8.57143	0	0	0	0	0	0	0	0	0	0	0	0	0	0.714286	0	0	55.7143	5	0	54.2857	10.7143	0	0.714286	0	0	0	0	0	0.714286	0	0	0.714286
nigericin	0.714286	0	0	0.714286	0	0	0	0	0	0	0	0	0	0	0	0	0.714286	0	0	0	25	3.57143	54.2857	0	2.85714	0	0	1.42857	0	0.714286	0	0	2.85714	0	3.57143	0
thioridazine	0	0	0	0	0	0	0	0	0	0	0	0	0.714286	0	0	0	1.42857	0	0	0	2.85714	50	10.7143	2.85714	0	0	8.57143	0	0.714286	0	0	2.14286	0	0.714286	1.42857	0.714286
amikacin	1.42857	0	0	0	0	0	0	0	0	0	0	0	0	0	0	0	0.714286	1.42857	0	0	0	0	0	0	0	0	8.57143	1.42857	14.2857	15.7143	30	12.1429	1.42857	7.14286	2.14286	2.14286
chloramphenicol	0	0	0	2.14286	0	0	0	0	0	0	0	0	0	0	0	0	0.714286	0.714286	0	0	0	0.714286	0.714286	0	8.57143	8.57143	0	52.1429	10.7143	16.4286	1.42857	48.5714	2.14286	2.14286	4.28571	2.85714
clarithromycin	0	0	0	0.714286	1.42857	0	0	0	0	0	0.714286	0	0.714286	0	0	0	0	0	0	0	0.714286	0	0	1.42857	0	1.42857	52.1429	0	25.7143	6.42857	5	15.7143	2.85714	0	8.57143	1.42857
doxycycline	0	0	0	0	0	0	0	0	0	0	0	0	0	0.714286	0	0	2.14286	0	0	0	0	0	0	0	0.714286	14.2857	10.7143	25.7143	0	8.57143	6.42857	2.85714	10.7143	2.85714	0	1.42857
gentamicin	0	0	0	0	0	0	0	0	0	0	0	0	0	0	0	0	3.57143	0	0	0	0.714286	0	0	0.714286	0	15.7143	16.4286	6.42857	8.57143	0	30.7143	8.57143	5	7.14286	0	10
kanamycin	0	0	0	0	0	0	0	0	0	0	0	0	0.714286	0	0	0	0.714286	0.714286	0	0	0	0	0	0	0	30	1.42857	5	6.42857	30.7143	0	4.28571	0	12.8571	1.42857	0.714286
linezolid	0	0	0	0	0	0	0	0	0	0	0	0	0	0	0	0	0.714286	0	0	0	0	0	0	0	2.14286	12.1429	48.5714	15.7143	2.85714	8.57143	4.28571	0	16.4286	13.5714	2.85714	2.85714
streptomycin	0	0	0	0.714286	0	0	0	0	0	0	1.42857	0	1.42857	0	0	0	4.28571	0	0	0	0.714286	0.714286	0.714286	2.85714	0	1.42857	2.14286	2.85714	10.7143	5	0	16.4286	0	30.7143	0.714286	0.714286
tetracycline	0.714286	0	0	0	0	0	0	0	0	0	0	0	0	0	0	0	0.714286	0	0	0	0	0	0	0	0.714286	7.14286	2.14286	0	2.85714	7.14286	12.8571	13.5714	30.7143	0	0.714286	0.714286
rifampicin	0	0	0	0	0	0	0	0	0	0	1.42857	0	0	0	0.714286	0	0	0	0	0	0	0.714286	0	3.57143	1.42857	2.14286	4.28571	8.57143	0	0	1.42857	2.85714	0.714286	0.714286	0	43.5714
rifapentine	0	0	0	0.714286	0	0	0	0	0	0	0	0	0	1.42857	0	0	2.14286	2.85714	0.714286	0	1.42857	0.714286	0.714286	0	0.714286	2.14286	2.85714	1.42857	1.42857	10	0.714286	2.85714	0.714286	0.714286	43.5714	0
						signi

## Sheet: low_dose_drug_drug_table
Low Dose Profile (Figure S4A)
	ampicillin	cefotaxime	cerulenin	cycloserine	delamanid	ethambutol	ethionamide	imipenem	isoniazid	meropenem	pretomanid	THL	vancomycin	Untreated	Water	levofloxacin	mitomycin	moxifloxacin	ofloxacin	bedaquiline	CCCP	clofazimine	monensin	nigericin	thioridazine	amikacin	chloramphenicol	clarithromycin	doxycycline	gentamicin	kanamycin	linezolid	streptomycin	tetracycline	rifampicin	rifapentine
ampicillin	0	2.85714	0	6.42857	0.714286	2.85714	4.28571	0	12.1429	59.2857	1.42857	0	3.57143	0	0	0.714286	4.28571	0	0.714286	0	0	0	0	0	0	0	0	0	0	0	0.714286	0	0	1.42857	0.714286	0
cefotaxime	2.85714	0	7.85714	0	0	84.2857	2.85714	25.7143	11.4286	1.42857	0	0	1.42857	1.42857	0	4.28571	2.14286	0	3.57143	1.42857	0	0	0	0	0	0	0	0	0	0	0	0	0	0	0	0
cerulenin	0	7.85714	0	1.42857	30.7143	25.7143	0	28.5714	0	0	2.85714	2.14286	0.714286	0	0.714286	5	0	2.14286	0	20	0	0	0	0	0	0	0	0	0	0	0.714286	0	0	0	0	0
cycloserine	6.42857	0	1.42857	0	10	0.714286	11.4286	0	7.85714	1.42857	0	2.85714	14.2857	0	0.714286	0	0	4.28571	0	0	0	17.1429	0	0	0	2.85714	5	1.42857	0	5	1.42857	0	0	0	2.85714	8.57143
delamanid	0.714286	0	30.7143	10	0	10	0.714286	7.14286	0	0	41.4286	0	0	0	0	6.42857	0	0	0	7.85714	0	0.714286	0	0	0	0	0	0.714286	0	0	0	0	0	0	0.714286	0
ethambutol	2.85714	84.2857	25.7143	0.714286	10	0	0.714286	5	3.57143	0.714286	7.14286	0	0	0	0	6.42857	0.714286	2.14286	0.714286	1.42857	0	0	0	0	0	0	0	0	0	0	0.714286	0	0	0	0	0
ethionamide	4.28571	2.85714	0	11.4286	0.714286	0.714286	0	4.28571	20.7143	0	0	36.4286	0	1.42857	0.714286	0	0	7.14286	1.42857	0.714286	0	0.714286	0	0	0	0.714286	0	0	0	0	0	0	0	0	0	0
imipenem	0	25.7143	28.5714	0	7.14286	5	4.28571	0	7.85714	0	0.714286	2.85714	12.1429	0	0	0	0.714286	0.714286	0.714286	10.7143	0	0	0	0	0	0	0	0	0	0.714286	0	0	0	0.714286	0	0
isoniazid	12.1429	11.4286	0	7.85714	0	3.57143	20.7143	7.85714	0	2.85714	1.42857	0	13.5714	0	0	0	0	1.42857	0	0	0	0.714286	0	0	0	0	0	0	0	0.714286	0	0	0	0	0	0
meropenem	59.2857	1.42857	0	1.42857	0	0.714286	0	0	2.85714	0	0	15.7143	0	0.714286	0	0	0.714286	0	0	0	1.42857	0.714286	0	0	0	5	0	0	0	0	2.14286	0.714286	0	2.85714	0	0.714286
pretomanid	1.42857	0	2.85714	0	41.4286	7.14286	0	0.714286	1.42857	0	0	4.28571	6.42857	0.714286	0	3.57143	0	1.42857	2.14286	8.57143	0	0	0	0	0	0	0	0	0	0	0	0	0	0.714286	0	1.42857
THL	0	0	2.14286	2.85714	0	0	36.4286	2.85714	0	15.7143	4.28571	0	0	1.42857	0.714286	1.42857	1.42857	0.714286	2.14286	0	0	0	0	0	0.714286	5	0	0.714286	1.42857	0	0	0.714286	0.714286	2.14286	0.714286	0
vancomycin	3.57143	1.42857	0.714286	14.2857	0	0	0	12.1429	13.5714	0	6.42857	0	0	0	0.714286	2.14286	2.14286	5.71429	0	0	0	0.714286	0	0	0	0.714286	1.42857	0	0	2.14286	0	0	0.714286	0	0	0
Untreated	0	1.42857	0	0	0	0	1.42857	0	0	0.714286	0.714286	1.42857	0	0	77.1429	0.714286	2.85714	0	10	0	0	0	0	0	0	1.42857	0	0	0.714286	1.42857	0	0	0.714286	0	2.14286	0
water	0	0	0.714286	0.714286	0	0	0.714286	0	0	0	0	0.714286	0.714286	77.1429	0	0	0	0	0	0.714286	0	0.714286	0	2.14286	0	0	0	0	0	0.714286	2.14286	0	0	0	5	0
levofloxacin	0.714286	4.28571	5	0	6.42857	6.42857	0	0	0	0	3.57143	1.42857	2.14286	0.714286	0	0	17.8571	28.5714	53.5714	0	0	0	0	0	0	0	0	0	0	0	0	0	0	0	0	0
mitomycin	4.28571	2.14286	0	0	0	0.714286	0	0.714286	0	0.714286	0	1.42857	2.14286	2.85714	0	17.8571	0	10	15.7143	0	0	0	0	4.28571	0	0	0	0	0	0	0	0	3.57143	0	0	1.42857
moxifloxacin	0	0	2.14286	4.28571	0	2.14286	7.14286	0.714286	1.42857	0	1.42857	0.714286	5.71429	0	0	28.5714	10	0	2.85714	0.714286	0	1.42857	0	0	0	0.714286	0	0	0	0.714286	0	0.714286	1.42857	0.714286	0	2.85714
ofloxacin	0.714286	3.57143	0	0	0	0.714286	1.42857	0.714286	0	0	2.14286	2.14286	0	10	0	53.5714	15.7143	2.85714	0	0	0	0	0	0	0	0.714286	0	0	0	0.714286	0	0	0	3.57143	4.28571	0
bedaquiline	0	1.42857	20	0	7.85714	1.42857	0.714286	10.7143	0	0	8.57143	0	0	0	0.714286	0	0	0.714286	0	0	0	2.85714	0	0.714286	0.714286	0	0	0.714286	0	0	0	1.42857	0	0	0.714286	0
CCCP	0	0	0	0	0	0	0	0	0	1.42857	0	0	0	0	0	0	0	0	0	0	0	22.8571	33.5714	5	66.4286	0.714286	2.85714	2.85714	0	1.42857	0	0	0	0	0.714286	0.714286
clofazimine	0	0	0	17.1429	0.714286	0	0.714286	0	0.714286	0.714286	0	0	0.714286	0	0.714286	0	0	1.42857	0	2.85714	22.8571	0	7.85714	1.42857	3.57143	0.714286	4.28571	2.14286	0.714286	0	0	0.714286	0	0	4.28571	0
monensin	0	0	0	0	0	0	0	0	0	0	0	0	0	0	0	0	0	0	0	0	33.5714	7.85714	0	69.2857	5	0	1.42857	0	0.714286	2.14286	0	0	0	0.714286	0	3.57143
nigericin	0	0	0	0	0	0	0	0	0	0	0	0	0	0	2.14286	0	4.28571	0	0	0.714286	5	1.42857	69.2857	0	7.14286	0	2.85714	0.714286	1.42857	7.14286	0	0.714286	1.42857	2.14286	1.42857	3.57143
thioridazine	0	0	0	0	0	0	0	0	0	0	0	0.714286	0	0	0	0	0	0	0	0.714286	66.4286	3.57143	5	7.14286	0	1.42857	8.57143	0	0	0	0	0	0	0	1.42857	0.714286
amikacin	0	0	0	2.85714	0	0	0.714286	0	0	5	0	5	0.714286	1.42857	0	0	0	0.714286	0.714286	0	0.714286	0.714286	0	0	1.42857	0	5.71429	0	42.8571	7.85714	13.5714	0	1.42857	3.57143	0.714286	0
chloramphenicol	0	0	0	5	0	0	0	0	0	0	0	0	1.42857	0	0	0	0	0	0	0	2.85714	4.28571	1.42857	2.85714	8.57143	5.71429	0	29.2857	3.57143	12.1429	2.85714	30	3.57143	2.85714	0	4.28571
clarithromycin	0	0	0	1.42857	0.714286	0	0	0	0	0	0	0.714286	0	0	0	0	0	0	0	0.714286	2.85714	2.14286	0	0.714286	0	0	29.2857	0	17.1429	0	8.57143	35	1.42857	0	3.57143	0
doxycycline	0	0	0	0	0	0	0	0	0	0	0	1.42857	0	0.714286	0	0	0	0	0	0	0	0.714286	0.714286	1.42857	0	42.8571	3.57143	17.1429	0	2.85714	5.71429	6.42857	5.71429	2.14286	0.714286	0
gentamicin	0	0	0	5	0	0	0	0.714286	0.714286	0	0	0	2.14286	1.42857	0.714286	0	0	0.714286	0.714286	0	1.42857	0	2.14286	7.14286	0	7.85714	12.1429	0	2.85714	0	9.28571	0	12.1429	8.57143	0.714286	6.42857
kanamycin	0.714286	0	0.714286	1.42857	0	0.714286	0	0	0	2.14286	0	0	0	0	2.14286	0	0	0	0	0	0	0	0	0	0	13.5714	2.85714	8.57143	5.71429	9.28571	0	30.7143	7.14286	11.4286	0	1.42857
linezolid	0	0	0	0	0	0	0	0	0	0.714286	0	0.714286	0	0	0	0	0	0.714286	0	1.42857	0	0.714286	0	0.714286	0	0	30	35	6.42857	0	30.7143	0	13.5714	2.14286	0	0.714286
streptomycin	0	0	0	0	0	0	0	0	0	0	0	0.714286	0.714286	0.714286	0	0	3.57143	1.42857	0	0	0	0	0	1.42857	0	1.42857	3.57143	1.42857	5.71429	12.1429	7.14286	13.5714	0	33.5714	1.42857	1.42857
tetracycline	1.42857	0	0	0	0	0	0	0.714286	0	2.85714	0.714286	2.14286	0	0	0	0	0	0.714286	3.57143	0	0	0	0.714286	2.14286	0	3.57143	2.85714	0	2.14286	8.57143	11.4286	2.14286	33.5714	0	0	0
rifampicin	0.714286	0	0	2.85714	0.714286	0	0	0	0	0	0	0.714286	0	2.14286	5	0	0	0	4.28571	0.714286	0.714286	4.28571	0	1.42857	1.42857	0.714286	0	3.57143	0.714286	0.714286	0	0	1.42857	0	0	44.2857
rifapentine	0	0	0	8.57143	0	0	0	0	0	0.714286	1.42857	0	0	0	0	0	1.42857	2.85714	0	0	0.714286	0	3.57143	3.57143	0.714286	0	4.28571	0	0	6.42857	1.42857	0.714286	1.42857	0	44.2857	0

## Sheet: high_dose_drug_drug_table
High Dose Profile (Figure S4B)
	ampicillin	cefotaxime	cerulenin	cycloserine	delamanid	ethambutol	ethionamide	imipenem	isoniazid	meropenem	pretomanid	THL	vancomycin	Untreated	Water	levofloxacin	mitomycin	moxifloxacin	ofloxacin	bedaquiline	CCCP	clofazimine	monensin	nigericin	thioridazine	amikacin	chloramphenicol	clarithromycin	doxycycline	gentamicin	kanamycin	linezolid	streptomycin	tetracycline	rifampicin	rifapentine
ampicillin	0	6.42857	1.42857	0	1.42857	2.14286	0.714286	0	0	1.42857	7.85714	0.714286	12.1429	2.85714	0.714286	5	0	0	2.85714	3.57143	0	2.14286	0.714286	0	0	2.14286	0	0	2.14286	0	0.714286	0	0	0.714286	0.714286	0
cefotaxime	6.42857	0	3.57143	0	0	17.8571	5.71429	3.57143	2.14286	61.4286	0	27.8571	0.714286	0	0.714286	0	0	0	0	3.57143	0	0	0	0	0	0	0	0	0	0	0	0	0	0	0	0
cerulenin	1.42857	3.57143	0	17.1429	10	0	8.57143	9.28571	3.57143	1.42857	2.14286	1.42857	5	0	0	0	0	0	0	0	0	0	0	0	0	0.714286	0	0	0	0.714286	0.714286	0	0.714286	0.714286	0	0
cycloserine	0	0	17.1429	0	0	0.714286	0	7.14286	0	2.85714	22.1429	0	3.57143	0	0.714286	0	5.71429	13.5714	0	0	0.714286	0	2.85714	0.714286	0	0.714286	0.714286	0	0	0	0	0	0.714286	0	0	0
delamanid	1.42857	0	10	0	0	5	0	0	7.85714	0	24.2857	0	2.14286	0	0	0	0	5	0	0.714286	0	2.14286	0	0	3.57143	2.14286	2.85714	5	0	0	0	1.42857	0	0	0	0
ethambutol	2.14286	17.8571	0	0.714286	5	0	4.28571	1.42857	8.57143	8.57143	0	25	2.85714	0	0	0	0	0	0	11.4286	0	0	0	0	0	0	0	0	0	0	0	0	0	0	0	0
ethionamide	0.714286	5.71429	8.57143	0	0	4.28571	0	10	88.5714	1.42857	0	25.7143	0	0	0	0	0	0	0	0	0	0	0	0	0	0	0	0	0	0	0	0	0	0	0.714286	0
imipenem	0	3.57143	9.28571	7.14286	0	1.42857	10	0	26.4286	10	0	1.42857	6.42857	0	0	0	0.714286	1.42857	0	11.4286	0	0	0	0	0	0	0	0	0	0	0	0	0	0	0	0
isoniazid	0	2.14286	3.57143	0	7.85714	8.57143	88.5714	26.4286	0	1.42857	0	0.714286	0	0	0	0	0	0	0	3.57143	0	0	0	0	0	0	0	0	0	0	0	0	0	0	0	0
meropenem	1.42857	61.4286	1.42857	2.85714	0	8.57143	1.42857	10	1.42857	0	0	6.42857	28.5714	0	0.714286	0	0	0	0	12.8571	0	0	0	0	0	0	0	0	0	0	0	0	0.714286	0	0	0
pretomanid	7.85714	0	2.14286	22.1429	24.2857	0	0	0	0	0	0	0	0	0	0	0	0	23.5714	0	7.85714	6.42857	0	1.42857	3.57143	0	0	0	5.71429	0	0	2.14286	0	0	0	5.71429	0.714286
THL	0.714286	27.8571	1.42857	0	0	25	25.7143	1.42857	0.714286	6.42857	0	0	0	0	0	0	0	0	0	2.14286	0	0	0	0	0	0	0	0	0	0	0	0	0	0	0	0
vancomycin	12.1429	0.714286	5	3.57143	2.14286	2.85714	0	6.42857	0	28.5714	0	0	0	0	0.714286	0.714286	0	0	0	0.714286	0	0	0	0	0.714286	0	0	0.714286	0.714286	0	0	0	0.714286	0	0	0
Untreated	2.85714	0	0	0	0	0	0	0	0	0	0	0	0	0	81.4286	11.4286	0	0.714286	5.71429	0	0	0.714286	0	0	0	0	0	0	0	0	0	0	0	0	0	0
water	0.714286	0.714286	0	0.714286	0	0	0	0	0	0.714286	0	0	0.714286	81.4286	0	0	1.42857	0	0	0	0	0	0	0	0	0	0	0	0.714286	0	0	0	0	0	0	0
levofloxacin	5	0	0	0	0	0	0	0	0	0	0	0	0.714286	11.4286	0	0	7.14286	2.85714	97.1429	0	0	0	0	0	0	0	0	0	0	0	0	0	0	0	0	0
mitomycin	0	0	0	5.71429	0	0	0	0.714286	0	0	0	0	0	0	1.42857	7.14286	0	14.2857	6.42857	0	0	0.714286	0	0	5	0	11.4286	0	2.85714	2.85714	0.714286	0.714286	2.14286	0	0	1.42857
moxifloxacin	0	0	0	13.5714	5	0	0	1.42857	0	0	23.5714	0	0	0.714286	0	2.85714	14.2857	0	0.714286	0.714286	5	0	7.14286	0	0	0.714286	0	0	0	0	0	0	0	0	0	0
ofloxacin	2.85714	0	0	0	0	0	0	0	0	0	0	0	0	5.71429	0	97.1429	6.42857	0.714286	0	0	0	0	0	0	0	0	0	0	0	0	0	0	0	0	0	0
bedaquiline	3.57143	3.57143	0	0	0.714286	11.4286	0	11.4286	3.57143	12.8571	7.85714	2.14286	0.714286	0	0	0	0	0.714286	0	0	0.714286	0	0	0.714286	0	0	0	0	0	0	0	0	0	0	0	0
CCCP	0	0	0	0.714286	0	0	0	0	0	0	6.42857	0	0	0	0	0	0	5	0	0.714286	0	2.85714	57.8571	42.1429	0.714286	0	0	0	0	0	0.714286	0	0.714286	0	0	5
clofazimine	2.14286	0	0	0	2.14286	0	0	0	0	0	0	0	0	0.714286	0	0	0.714286	0	0	0	2.85714	0	3.57143	27.8571	35	0	0	0	0	0	0.714286	0	0	0.714286	0.714286	0.714286
monensin	0.714286	0	0	2.85714	0	0	0	0	0	0	1.42857	0	0	0	0	0	0	7.14286	0	0	57.8571	3.57143	0	29.2857	12.1429	0.714286	2.14286	0	0	0.714286	0	0.714286	0	0	0	0.714286
nigericin	0	0	0	0.714286	0	0	0	0	0	0	3.57143	0	0	0	0	0	0	0	0	0.714286	42.1429	27.8571	29.2857	0	6.42857	0.714286	0	4.28571	0	1.42857	0.714286	0.714286	0.714286	0	4.28571	2.85714
thioridazine	0	0	0	0	3.57143	0	0	0	0	0	0	0	0.714286	0	0	0	5	0	0	0	0.714286	35	12.1429	6.42857	0	1.42857	15.7143	0	0	1.42857	0	0.714286	0	0	0	0
amikacin	2.14286	0	0.714286	0.714286	2.14286	0	0	0	0	0	0	0	0	0	0	0	0	0.714286	0	0	0	0	0.714286	0.714286	1.42857	0	13.5714	4.28571	4.28571	5	14.2857	12.1429	0.714286	7.85714	7.85714	2.85714
chloramphenicol	0	0	0	0.714286	2.85714	0	0	0	0	0	0	0	0	0	0	0	11.4286	0	0	0	0	0	2.14286	0	15.7143	13.5714	0	62.8571	9.28571	17.1429	10.7143	15.7143	3.57143	2.85714	2.14286	2.14286
clarithromycin	0	0	0	0	5	0	0	0	0	0	5.71429	0	0.714286	0	0	0	0	0	0	0	0	0	0	4.28571	0	4.28571	62.8571	0	18.5714	21.4286	10	0	2.14286	0.714286	3.57143	6.42857
doxycycline	2.14286	0	0	0	0	0	0	0	0	0	0	0	0.714286	0	0.714286	0	2.85714	0	0	0	0	0	0	0	0	4.28571	9.28571	18.5714	0	8.57143	4.28571	2.14286	31.4286	0.714286	1.42857	0
gentamicin	0	0	0.714286	0	0	0	0	0	0	0	0	0	0	0	0	0	2.85714	0	0	0	0	0	0.714286	1.42857	1.42857	5	17.1429	21.4286	8.57143	0	31.4286	7.85714	1.42857	3.57143	0	10.7143
kanamycin	0.714286	0	0.714286	0	0	0	0	0	0	0	2.14286	0	0	0	0	0	0.714286	0	0	0	0.714286	0.714286	0	0.714286	0	14.2857	10.7143	10	4.28571	31.4286	0	2.85714	0	13.5714	3.57143	0.714286
linezolid	0	0	0	0	1.42857	0	0	0	0	0	0	0	0	0	0	0	0.714286	0	0	0	0	0	0.714286	0.714286	0.714286	12.1429	15.7143	0	2.14286	7.85714	2.85714	0	18.5714	53.5714	5	2.85714
streptomycin	0	0	0.714286	0.714286	0	0	0	0	0	0.714286	0	0	0.714286	0	0	0	2.14286	0	0	0	0.714286	0	0	0.714286	0	0.714286	3.57143	2.14286	31.4286	1.42857	0	18.5714	0	13.5714	4.28571	0
tetracycline	0.714286	0	0.714286	0	0	0	0	0	0	0	0	0	0	0	0	0	0	0	0	0	0	0.714286	0	0	0	7.85714	2.85714	0.714286	0.714286	3.57143	13.5714	53.5714	13.5714	0	3.57143	2.14286
rifampicin	0.714286	0	0	0	0	0	0.714286	0	0	0	5.71429	0	0	0	0	0	0	0	0	0	0	0.714286	0	4.28571	0	7.85714	2.14286	3.57143	1.42857	0	3.57143	5	4.28571	3.57143	0	30.7143
rifapentine	0	0	0	0	0	0	0	0	0	0	0.714286	0	0	0	0	0	1.42857	0	0	0	5	0.714286	0.714286	2.85714	0	2.85714	2.14286	6.42857	0	10.7143	0.714286	2.85714	0	2.14286	30.7143	0
