# Supplementary material for: Morphological profiling of tubercle bacilli identifies drug pathways of action
Source: Proc Natl Acad Sci U S A. 2020 Jul 17;117(31):18744–53. doi: 10.1073/pnas.2002738117 (PMC7414088; doi:10.1073/pnas.2002738117)
Supplement: Supplementary File [file pnas.2002738117.sd02.xlsx]

## Sheet: RvNumber
Name	Rv	Strand	Start	End	Product	Function
accD1	Rv2502c	-	2816885	2818474	Probable acetyl-/propionyl-CoA carboxylase (beta subunit) AccD1	[2-Lipid metabolism]
arsB2	Rv3578	+	4020142	4021383	Possible arsenical pump integral membrane protein ArsB2	[4-Cell wall and processes]
atpA	Rv1308	+	1463228	1464877	Probable ATP synthase alpha chain AtpA	[8-Intermediary metabolism and respiration]
atpC	Rv1311	+	1467315	1467680	Probable ATP synthase epsilon chain AtpC	[8-Intermediary metabolism and respiration]
atpD	Rv1310	+	1465841	1467301	Probable ATP synthase beta chain AtpD	[8-Intermediary metabolism and respiration]
bglS	Rv0186	+	216269	218344	Probable beta-glucosidase BglS (gentiobiase) (cellobiase) (beta-D-glucoside glucohydrolase)	[8-Intermediary metabolism and respiration]
canB	Rv3588c	-	4029871	4030494	Beta-carbonic anhydrase CanB	[8-Intermediary metabolism and respiration]
clpX	Rv2457c	-	2758208	2759488	Probable ATP-dependent CLP protease ATP-binding subunit ClpX	[8-Intermediary metabolism and respiration]
cmk	Rv1712	+	1939599	1940291	Cytidylate kinase Cmk (CMP kinase) (cytidine monophosphate kinase) (ck)	[8-Intermediary metabolism and respiration]
cobK	Rv2070c	-	2327491	2328225	Precorrin-6X reductase CobK	[8-Intermediary metabolism and respiration]
cobS	Rv2208	+	2472493	2473242	Probable cobalamin 5'-phosphate synthase CobS	[8-Intermediary metabolism and respiration]
cut3	Rv3451	+	3872617	3873405	Probable cutinase precursor Cut3	[4-Cell wall and processes]
dnaE2	Rv3370c	-	3781501	3784740	Probable DNA polymerase III (alpha chain) DnaE2 (DNA nucleotidyltransferase)	[3-Information pathways]
dnaJ2	Rv2373c	-	2652839	2653987	Probable chaperone protein DnaJ2	[1-Virulence and adaptation]
dprE1	Rv3790	+	4235779	4237164	Decaprenylphosphoryl-beta-D-ribose 2'-oxidase	[2-Lipid metabolism]
echA20	Rv3550	+	3989153	3989896	Probable enoyl-CoA hydratase EchA20 (enoyl hydrase) (unsaturated acyl-CoA hydratase) (crotonase)	[2-Lipid metabolism]
esxG	Rv0287	+	351525	351818	ESAT-6 like protein EsxG (conserved protein TB9.8)	[4-Cell wall and processes]
esxH	Rv0288	+	351848	352138	Low molecular weight protein antigen 7 EsxH (10 kDa antigen) (CFP-7) (protein TB10.4)	[4-Cell wall and processes]
fadD23	Rv3826	+	4299812	4301566	Probable fatty-acid-AMP ligase FadD23 (fatty-acid-AMP synthetase) (fatty-acid-AMP synthase)	[2-Lipid metabolism]
fadE8	Rv0672	+	771484	773112	Probable acyl-CoA dehydrogenase FadE8	[2-Lipid metabolism]
fdxB	Rv3554	+	3992685	3994742	Possible electron transfer protein FdxB	[8-Intermediary metabolism and respiration]
fixB	Rv3028c	-	3387075	3388031	Probable electron transfer flavoprotein (alpha-subunit) FixB (alpha-ETF) (electron transfer flavoprotein large subunit) (ETFLS)	[8-Intermediary metabolism and respiration]
fmu	Rv1407	+	1583101	1584474	Probable Fmu protein (sun protein)	[3-Information pathways]
ftsZ	Rv2150c	-	2408385	2409524	Cell division protein FtsZ	[4-Cell wall and processes]
gatB	Rv3009c	-	3367264	3368793	Probable glutamyl-tRNA(GLN) amidotransferase (subunit B) GatB (Glu-ADT subunit B)	[3-Information pathways]
gcvH	Rv1826	+	2071952	2072356	Probable glycine cleavage system H protein GcvH	[8-Intermediary metabolism and respiration]
glnH	Rv0411c	-	497314	498300	Probable glutamine-binding lipoprotein GlnH (GLNBP)	[4-Cell wall and processes]
helZ	Rv2101	+	2360240	2363281	Probable helicase HelZ	[3-Information pathways]
higB	Rv1955	+	2201719	2202096	Possible toxin HigB	[1-Virulence and adaptation]
hupB	Rv2986c	-	3343176	3343820	DNA-binding protein HU homolog HupB (histone-like protein) (HLP) (21-kDa laminin-2-binding protein)	[3-Information pathways]
lexA	Rv2720	+	3031788	3032498	Repressor LexA	[10-Regulatory proteins]
lhr	Rv3296	+	3676775	3681316	Probable ATP-dependent helicase Lhr (large helicase-related protein)	[3-Information pathways]
lppI	Rv2046	+	2291269	2291925	Probable lipoprotein LppI	[4-Cell wall and processes]
lpqA	Rv3016	+	3375758	3376387	Probable lipoprotein LpqA	[4-Cell wall and processes]
lpqQ	Rv0835	+	930953	931597	Possible lipoprotein LpqQ	[4-Cell wall and processes]
lpqS	Rv0847	+	944343	944735	Probable lipoprotein LpqS	[4-Cell wall and processes]
lprE	Rv1252c	-	1399296	1399904	Probable lipoprotein LprE	[4-Cell wall and processes]
mbtG	Rv2378c	-	2656408	2657703	Lysine-N-oxygenase MbtG (L-lysine 6-monooxygenase) (lysine N6-hydroxylase)	[2-Lipid metabolism]
mce1B	Rv0170	+	199895	200935	Mce-family protein Mce1B	[1-Virulence and adaptation]
mce1D	Rv0172	+	202476	204068	Mce-family protein Mce1D	[1-Virulence and adaptation]
mce1F	Rv0174	+	205231	206778	Mce-family protein Mce1F	[1-Virulence and adaptation]
mctB	Rv1698	+	1922745	1923689	Outer membrane protein MctB	[4-Cell wall and processes]
mmpS5	Rv0677c	-	778477	778905	Possible conserved membrane protein MmpS5	[4-Cell wall and processes]
moxR3	Rv3164c	-	3532943	3533905	Probable methanol dehydrogenase transcriptional regulatory protein MoxR3	[10-Regulatory proteins]
mprB	Rv0982	+	1097508	1099022	Two component sensor kinase MprB	[10-Regulatory proteins]
mutB	Rv1493	+	1684005	1686257	Probable methylmalonyl-CoA mutase large subunit MutB (MCM)	[2-Lipid metabolism]
narI	Rv1164	+	1293406	1294146	Probable respiratory nitrate reductase (gamma chain) NarI	[8-Intermediary metabolism and respiration]
nei	Rv3297	+	3681320	3682087	Probable endonuclease VIII Nei	[3-Information pathways]
nrdH	Rv3053c	-	3414719	3414958	Probable glutaredoxin electron transport component of NRDEF (glutaredoxin-like protein) NrdH	[3-Information pathways]
nuoF	Rv3150	+	3515412	3516749	Probable NADH dehydrogenase I (chain F) NuoF (NADH-ubiquinone oxidoreductase chain F)	[8-Intermediary metabolism and respiration]
nuoI	Rv3153	+	3520507	3521142	Probable NADH dehydrogenase I (chain I) NuoI (NADH-ubiquinone oxidoreductase chain I)	[8-Intermediary metabolism and respiration]
nuoK	Rv3155	+	3521924	3522223	Probable NADH dehydrogenase I (chain K) NuoK (NADH-ubiquinone oxidoreductase chain K)	[8-Intermediary metabolism and respiration]
nuoM	Rv3157	+	3524132	3525793	Probable NADH dehydrogenase I (chain M) NUOK (NADH-ubiquinone oxidoreductase chain M)	[8-Intermediary metabolism and respiration]
oppA	Rv1280c	-	1431665	1433440	Probable periplasmic oligopeptide-binding lipoprotein OppA	[4-Cell wall and processes]
oppC	Rv1282c	-	1435268	1436143	Probable oligopeptide-transport integral membrane protein ABC transporter OppC	[4-Cell wall and processes]
otsB1	Rv2006	+	2252002	2255985	Probable trehalose-6-phosphate phosphatase OtsB1 (trehalose-phosphatase) (TPP)	[1-Virulence and adaptation]
papA3	Rv1182	+	1320035	1321453	Probable conserved polyketide synthase associated protein PapA3	[2-Lipid metabolism]
pckA	Rv0211	+	251782	253602	Probable iron-regulated phosphoenolpyruvate carboxykinase [GTP] PckA (phosphoenolpyruvate carboxylase) (PEPCK)(pep carboxykinase)	[8-Intermediary metabolism and respiration]
pepD	Rv0983	+	1099066	1100460	Probable serine protease PepD (serine proteinase) (MTB32B)	[8-Intermediary metabolism and respiration]
pknK	Rv3080c	-	3442656	3445988	Serine/threonine-protein kinase transcriptional regulatory protein PknK (protein kinase K) (STPK K)	[10-Regulatory proteins]
pks12	Rv2048c	-	2294531	2306986	Polyketide synthase Pks12	[2-Lipid metabolism]
ponA2	Rv3682	+	4121916	4124348	Probable bifunctional membrane-associated penicillin-binding protein 1A/1B PonA2 (murein polymerase) [includes: penicillin-insensitive transglycosylase (peptidoglycan TGASE) + penicillin-sensitive transpeptidase (DD-transpeptidase)]	[4-Cell wall and processes]
PPE58	Rv3426	+	3843036	3843734	PPE family protein PPE58	[7-PPE PE-PGRS]
PPE59	Rv3429	+	3847165	3847701	PPE family protein PPE59	[7-PPE PE-PGRS]
ppnK	Rv1695	+	1918746	1919669	Inorganic polyphosphate/ATP-NAD kinase PpnK (poly(P)/ATP NAD kinase)	[8-Intermediary metabolism and respiration]
pstA2	Rv0936	+	1044317	1045222	Phosphate-transport integral membrane ABC transporter PstA2	[4-Cell wall and processes]
rpfC	Rv1884c	-	2133731	2134261	Probable resuscitation-promoting factor RpfC	[4-Cell wall and processes]
rpsR2	Rv2055c	-	2314087	2314353	30S ribosomal protein S18 RpsR2	[3-Information pathways]
rpsT	Rv2412	+	2710075	2710335	30S ribosomal protein S20 RpsT	[3-Information pathways]
Rv0108c	Rv0108c	-	130895	131104	Hypothetical protein	[11-Conserved hypotheticals]
Rv0133	Rv0133	+	160869	161474	GCN5-related N-acetyltransferase	[8-Intermediary metabolism and respiration]
Rv0140	Rv0140	+	166910	167290	Conserved protein	[11-Conserved hypotheticals]
Rv0176	Rv0176	+	207452	208420	Probable conserved Mce associated transmembrane protein	[4-Cell wall and processes]
Rv0178	Rv0178	+	208938	209672	Probable conserved Mce associated membrane protein	[4-Cell wall and processes]
Rv0181c	Rv0181c	-	212277	213011	Conserved hypothetical protein	[11-Conserved hypotheticals]
Rv0190	Rv0190	+	221871	222161	Conserved protein	[11-Conserved hypotheticals]
Rv0263c	Rv0263c	-	314864	315766	Conserved hypothetical protein	[11-Conserved hypotheticals]
Rv0312	Rv0312	+	380556	382418	Conserved hypothetical proline and threonine rich protein	[11-Conserved hypotheticals]
Rv0336	Rv0336	+	400192	401703	Conserved 13E12 repeat family protein	[6-Insert and phages]
Rv0377	Rv0377	+	454421	455386	Probable transcriptional regulatory protein (probably LysR-family)	[10-Regulatory proteins]
Rv0430	Rv0430	+	518733	519041	Conserved hypothetical protein	[11-Conserved hypotheticals]
Rv0455c	Rv0455c	-	545375	545821	Conserved protein	[11-Conserved hypotheticals]
Rv0485	Rv0485	+	573984	575300	Possible transcriptional regulatory protein	[10-Regulatory proteins]
Rv0516c	Rv0516c	-	608059	608535	Possible anti-anti-sigma factor	[3-Information pathways]
Rv0556	Rv0556	+	647959	648474	Probable conserved transmembrane protein	[4-Cell wall and processes]
Rv0622	Rv0622	+	715370	716317	Possible membrane protein	[4-Cell wall and processes]
Rv0696	Rv0696	+	795519	796931	Probable membrane sugar transferase	[8-Intermediary metabolism and respiration]
Rv0760c	Rv0760c	-	854267	854686	Conserved protein	[11-Conserved hypotheticals]
Rv0888	Rv0888	+	987233	988705	Probable exported protein	[4-Cell wall and processes]
Rv0950c	Rv0950c	-	1060656	1061654	Conserved hypothetical protein	[11-Conserved hypotheticals]
Rv1128c	Rv1128c	-	1251617	1252972	Conserved hypothetical protein	[6-Insert and phages]
Rv1216c	Rv1216c	-	1359472	1360146	Probable conserved integral membrane protein	[4-Cell wall and processes]
Rv1312	Rv1312	+	1467688	1468131	Conserved hypothetical secreted protein	[4-Cell wall and processes]
Rv1319c	Rv1319c	-	1480894	1482501	Possible adenylate cyclase (ATP pyrophosphate-lyase) (adenylyl cyclase)	[8-Intermediary metabolism and respiration]
Rv1410c	Rv1410c	-	1586210	1587766	Aminoglycosides/tetracycline-transport integral membrane protein	[4-Cell wall and processes]
Rv1578c	Rv1578c	-	1782758	1783228	Probable PhiRv1 phage protein	[6-Insert and phages]
Rv1588c	Rv1588c	-	1789168	1789836	Partial REP13E12 repeat protein	[6-Insert and phages]
Rv1592c	Rv1592c	-	1792400	1793740	Conserved hypothetical protein	[11-Conserved hypotheticals]
Rv1593c	Rv1593c	-	1793997	1794707	Conserved protein	[11-Conserved hypotheticals]
Rv1670	Rv1670	+	1896120	1896467	Conserved hypothetical protein	[11-Conserved hypotheticals]
Rv1672c	Rv1672c	-	1896876	1898207	Probable conserved integral membrane transport protein	[4-Cell wall and processes]
Rv1693	Rv1693	+	1917756	1917932	Conserved hypothetical protein	[11-Conserved hypotheticals]
Rv1725c	Rv1725c	-	1951041	1951751	Conserved hypothetical protein	[11-Conserved hypotheticals]
Rv1728c	Rv1728c	-	1953864	1954634	Conserved hypothetical protein	[11-Conserved hypotheticals]
Rv1754c	Rv1754c	-	1984979	1986670	Conserved protein	[11-Conserved hypotheticals]
Rv1765c	Rv1765c	-	1997418	1998515	Conserved hypothetical protein	[11-Conserved hypotheticals]
Rv1779c	Rv1779c	-	2012686	2014479	Possible integral membrane protein	[4-Cell wall and processes]
Rv1815	Rv1815	+	2057528	2058193	Conserved protein	[11-Conserved hypotheticals]
Rv1830	Rv1830	+	2074841	2075518	Conserved hypothetical protein	[11-Conserved hypotheticals]
Rv1841c	Rv1841c	-	2089681	2090718	Conserved hypothetical membrane protein	[4-Cell wall and processes]
Rv1907c	Rv1907c	-	2153235	2153882	Hypothetical protein	[11-Conserved hypotheticals]
Rv1929c	Rv1929c	-	2181262	2181906	Conserved hypothetical protein	[11-Conserved hypotheticals]
Rv1945	Rv1945	+	2195989	2197353	Conserved hypothetical protein	[6-Insert and phages]
Rv2074	Rv2074	+	2330993	2331406	Possible pyridoxamine 5'-phosphate oxidase (PNP/PMP oxidase) (pyridoxinephosphate oxidase) (PNPOX) (pyridoxine 5'-phosphate oxidase)	[8-Intermediary metabolism and respiration]
Rv2147c	Rv2147c	-	2406118	2406843	Conserved hypothetical protein	[11-Conserved hypotheticals]
Rv2293c	Rv2293c	-	2564292	2565032	Conserved hypothetical protein	[11-Conserved hypotheticals]
Rv2437	Rv2437	+	2734376	2734795	Conserved transmembrane protein	[4-Cell wall and processes]
Rv2560	Rv2560	+	2880075	2881052	Probable proline and glycine rich transmembrane protein	[4-Cell wall and processes]
Rv2651c	Rv2651c	-	2975242	2975775	Possible PhiRv2 prophage protease	[6-Insert and phages]
Rv2655c	Rv2655c	-	2977231	2978658	Possible PhiRv2 prophage protein	[6-Insert and phages]
Rv2712c	Rv2712c	-	3024270	3025328	Hypothetical protein	[11-Conserved hypotheticals]
Rv2715	Rv2715	+	3028098	3029123	Possible hydrolase	[8-Intermediary metabolism and respiration]
Rv2721c	Rv2721c	-	3032520	3034619	Possible conserved transmembrane alanine and glycine rich protein	[4-Cell wall and processes]
Rv2762c	Rv2762c	-	3072637	3073056	Conserved hypothetical protein	[11-Conserved hypotheticals]
Rv2885c	Rv2885c	-	3194166	3195548	Probable transposase	[6-Insert and phages]
Rv2978c	Rv2978c	-	3333785	3335164	Probable transposase	[6-Insert and phages]
Rv3005c	Rv3005c	-	3363693	3364532	Conserved hypothetical protein	[11-Conserved hypotheticals]
Rv3030	Rv3030	+	3389101	3389925	Conserved protein	[11-Conserved hypotheticals]
Rv3074	Rv3074	+	3436779	3438053	Conserved hypothetical protein	[11-Conserved hypotheticals]
Rv3092c	Rv3092c	-	3460814	3461734	Probable conserved integral membrane protein	[4-Cell wall and processes]
Rv3166c	Rv3166c	-	3534392	3535351	Conserved hypothetical protein	[11-Conserved hypotheticals]
Rv3188	Rv3188	+	3554298	3554645	Conserved hypothetical protein	[11-Conserved hypotheticals]
Rv3202c	Rv3202c	-	3577033	3580200	Possible ATP-dependent DNA helicase	[3-Information pathways]
Rv3205c	Rv3205c	-	3581627	3582505	Conserved protein	[11-Conserved hypotheticals]
Rv3218	Rv3218	+	3594468	3595433	Conserved protein	[11-Conserved hypotheticals]
Rv3269	Rv3269	+	3650234	3650515	Conserved protein	[1-Virulence and adaptation]
Rv3271c	Rv3271c	-	3652679	3653347	Probable conserved integral membrane protein	[4-Cell wall and processes]
Rv3530c	Rv3530c	-	3967038	3967820	Possible oxidoreductase	[8-Intermediary metabolism and respiration]
Rv3542c	Rv3542c	-	3981045	3981980	Conserved hypothetical protein	[11-Conserved hypotheticals]
Rv3553	Rv3553	+	3991621	3992688	Possible oxidoreductase	[8-Intermediary metabolism and respiration]
Rv3583c	Rv3583c	-	4025056	4025544	Possible transcription factor	[10-Regulatory proteins]
Rv3587c	Rv3587c	-	4028968	4029762	Probable conserved membrane protein	[4-Cell wall and processes]
Rv3632	Rv3632	+	4071236	4071580	Possible conserved membrane protein	[4-Cell wall and processes]
Rv3645	Rv3645	+	4082807	4084456	Probable conserved transmembrane protein	[4-Cell wall and processes]
Rv3688c	Rv3688c	-	4129893	4130357	Conserved protein	[11-Conserved hypotheticals]
Rv3776	Rv3776	+	4221089	4222648	Conserved hypothetical protein	[11-Conserved hypotheticals]
tgs3	Rv3234c	-	3610374	3611189	Putative triacylglycerol synthase (diacylglycerol acyltransferase) Tgs3	[2-Lipid metabolism]
thiL	Rv2977c	-	3332787	3333788	Probable thiamine-monophosphate kinase ThiL (thiamine-phosphate kinase)	[8-Intermediary metabolism and respiration]
treZ	Rv1562c	-	1765400	1767142	Maltooligosyltrehalose trehalohydrolase TreZ	[1-Virulence and adaptation]
tsnR	Rv1644	+	1853606	1854388	Possible 23S rRNA methyltransferase TsnR	[3-Information pathways]
uvrB	Rv1633	+	1837075	1839171	Probable excinuclease ABC (subunit B - helicase) UvrB	[3-Information pathways]
vapB40	Rv2595	+	2925492	2925737	Possible antitoxin VapB40	[1-Virulence and adaptation]
vapC36	Rv1982c	-	2225413	2225832	Possible toxin VapC36. Contains PIN domain.	[1-Virulence and adaptation]
whiB2	Rv3260c	-	3639872	3640141	Probable transcriptional regulatory protein WhiB-like WhiB2	[10-Regulatory proteins]
yrbE3A	Rv1964	+	2207700	2208497	Conserved hypothetical integral membrane protein YrbE3A	[1-Virulence and adaptation]
Rv1904	Rv1904	+	2150954	2151385	Conserved hypothetical protein	[11-Conserved hypotheticals]
Rv2015c	Rv2015c	-	2261816	2263072	Conserved hypothetical protein	[11-Conserved hypotheticals]
hsp	Rv0251c	-	302173	302652	Heat shock protein Hsp (heat-stress-induced ribosome-binding protein A)	[1-Virulence and adaptation]
glnA1	Rv2220	+	2487615	2489051	Glutamine synthetase GlnA1 (glutamine synthase) (GS-I)	[8-Intermediary metabolism and respiration]
furA	Rv1909c	-	2156149	2156592	Ferric uptake regulation protein FurA (fur)	[10-Regulatory proteins]
Rv3686c	Rv3686c	-	4128751	4129083	Conserved hypothetical protein	[11-Conserved hypotheticals]
Rv0605	Rv0605	+	701406	702014	Possible resolvase	[6-Insert and phages]
fadE24	Rv3139	+	3505363	3506769	Probable acyl-CoA dehydrogenase FadE24	[2-Lipid metabolism]
Rv2979c	Rv2979c	-	3335164	3335748	Probable resolvase	[6-Insert and phages]
vapC46	Rv3384c	-	3799243	3799635	Possible toxin VapC46. Contains PIN domain.	[1-Virulence and adaptation]
